# Supplementary material for: Role of Thymus ciliatus (Thyme) to Ameliorate the Acute Neurotoxicity Induced by Bisphenol A: In Vivo Supported with Virtual Study
Source: Pharmaceuticals (Basel). 2025 Mar 31;18(4):509. doi: 10.3390/ph18040509 (PMC12030012; doi:10.3390/ph18040509)
Supplement: Supplementary file 1 [file pharmaceuticals-18-00509-s001.zip]

Archive with 1 entries (1 files):
- pharmaceuticals-3513201-supplementary.pdf
